# Supplementary material for: Identifying and mapping key relationships and communication pathways influencing farmers’ antibiotic use in production animals: a scoping review
Source: One Health Outlook. 2026 May 26;8:29. doi: 10.1186/s42522-026-00215-6 (PMC13202927; doi:10.1186/s42522-026-00215-6)
Supplement: Supplementary file 3 — Supplementary material 3 : Table S2 [file 42522_2026_215_MOESM3_ESM.xlsx]

## Sheet: Mixed-methods
1. Authors	2. Title	3. Published Year	6. Country of study	WHO Region	1. Group	2. Type of farm	1. Study type	2. Study Design	3. Sample Size
Adebowale, O. O.; Adeyemo, F. A.; Bankole, N.; Olasoju, M.; Adesokan, H. K.; Fasanmi, O.; Adeyemo, O.; Awoyomi, O.; Kehinde, O.; Fasina, F. O.	Farmers' Perceptions and Drivers of Antimicrobial Use and Abuse in Commercial Pig Production, Ogun State, Nigeria	2020	Nigeria	AFRO	Farmers	Pig	Mixed methods	Focus groups and survey questionnaires	45 pig farmers
Afakye, K.; Kiambi, S.; Koka, E.; Kabali, E.; Dorado-Garcia, A.; Amoah, A.; Kimani, T.; Adjei, B.; Caudell, M. A.	The Impacts of Animal Health Service Providers on Antimicrobial Use Attitudes and Practices: An Examination of Poultry Layer Farmers in Ghana and Kenya	2020	Ghana and Kenya	AFRO	Farmers	Poultry (Layer)	Mixed-methods	surveys, focus groups, key informant discussions	76 (Kenya), 109 (Ghana)
Borelli, E.; Ellis, K.; Tomlinson, M.; Hotchkiss, E.	Antimicrobial usage and resistance in scottish dairy herds: a survey of farmers' knowledge, behaviours and attitudes	2023	Scotland	EURO	Farmer	Dairy	Mixed methods	cross-sectional online survey, focus group	61 (survey), 5 (focus group)
Caudell, M. A.; Dorado-Garcia, A.; Eckford, S.; Creese, C.; Byarugaba, D. K.; Afakye, K.; Chansa-Kabali, T.; Fasina, F. O.; Kabali, E.; Kiambi, S.; Kimani, T.; Mainda, G.; Mangesho, P. E.; Chimpangu, F.; Dube, K.; Kikimoto, B. B.; Koka, E.; Mugara, T.; Rubegwa, B.; Swiswa, S.	Towards a bottom-up understanding of antimicrobial use and resistance on the farm: A knowledge, attitudes, and practices survey across livestock systems in five African countries	2020	Zambia, Zimbabwe	AFRO	Farmer	Poultry (Broiler)	Mixed methods	survey and qualitative interviews	Zambian (n=198), Zimbabwe (n=298)
Dandi, S. O.; Abarike, E. D.; Abobi, S. M.; Doke, D. A.; Lyche, J. L.; Addo, S.; Edziyie, R. E.; Obiakara-Amaechi, A. I.; √òystein, E.; Mutoloki, S.; Cudjoe, K. S.	Knowledge, Attitudes, and Practices of Antibiotic Use among Small-, Medium-, and Large-Scale Fish Farmers of the Stratum II of the Volta Lake of Ghana	2024	Ghana	AFRO	Farmer	Cage Fish	Mixed methods	cross-sectional survey, semistructured questionnaire complemented by personal observations provided comprehensive data	91
Dhayal, V. S.; Krishnan, A.; Rehman, B. U.; Singh, V. P.	Understanding Knowledge and Attitude of Farmers towards Antibiotic Use and Antimicrobial Resistance in Jhunjhunu District, Rajasthan India	2023	India	SEARO	Farmer	Buffalo, Cattle, Goat, Sheep, Poultry	Mixed-methods	survey (general, closed-ended, open-ended, and multiple-choice questions)	208
Diana, A.; Snijders, S.; Rieple, A.; Boyle, L. A.	Why do Irish pig farmers use medications? Barriers for effective reduction of antimicrobials in Irish pig production	2021	Ireland	EURO	Farmer	Pig	Mixed-methods	Questionnaire and semi-structured interviews	30 pig farmers, 4 focus groups of pig farm personnel
Doidge, C.; Ferguson, E.; Lovatt, F.; Kaler, J.	Understanding farmers' naturalistic decision making around prophylactic antibiotic use in lambs using a grounded theory and natural language processing approach	2021	UK based	EURO	Farmer	Lamb	Mixed methods	Analysis of internet forum analyzed quantitatively and qualitatively	Ten threads were selected for analysis which included multiple threads on watery mouth prevention, joint ill and one thread on general lambing time for 2019. There were 431 posts from 133 different forum users. The forum posts dated from 2015 to 2019 and were accessed October 2019.
Friedman, D. B.; Kanwat, C. P.; Headrick, M. L.; Patterson, N. J.; Neely, J. C.; Smith, L. U.	Importance of prudent antibiotic use on dairy farms in South Carolina: a pilot project on farmers' knowledge, attitudes and practices	2007	USA	AMRO	Farmers	Dairy	Mixed methods	surveys, interviews and focus groups	20 farmers (interviews), four focus groups (n=22)
Lekagul, A.; Tangcharoensathien, V.; Mills, A.; Rushton, J.; Yeung, S.	How antibiotics are used in pig farming: a mixed-methods study of pig farmers, feed mills and veterinarians in Thailand	2020	Thailand	SEARO	Farmer	Pig	Mixed methods	cross-sectrional questionnaire-based survey, survey (feed mills), interviews (veterinarians)	84
Luu, Q. H.; Nguyen, T. L. A.; Pham, T. N.; Vo, N. G.; Padungtod, P.	Antimicrobial use in household, semi-industrialized, and industrialized pig and poultry farms in Viet Nam	2021	Vietnam	WPRO	Farmers	chicken farmers (n = 540) and pig farmers (n = 540)	Mixed methods	cross-sectional study	1080 interviews
Moore, D. A.; Blackburn, C. C.; Afema, J. A.; Kinder, D. R.; Sischo, W. M.	Describing motivation for health and treatment decisions and communication choices of calf-care workers on western United States dairies	2021	United States	AMRO	Farm worker	Dairy farms and calf ranches that housed at least 100 preweaned calves	Mixed methods	Interviews	107 interviews
Nuvey, F. S.; Mensah, G. I.; Zinsstag, J.; Hattendorf, J.; Fink, G.; Bonfoh, B.; Addo, K. K.	Management of diseases in a ruminant livestock production system: a participatory appraisal of the performance of veterinary services delivery, and utilization in Ghana	2023	Ghana	AFRO	Farmers	Ruminant (sheep, goat and cattle farmers)	Mixed methods	surveys and focus groups	350 ruminant livestock farmers, seven focus group discussions (FGDs) with 65 livestock farmers in the study districts
Ojo, O. E.; Fabusoro, E.; Majasan, A. A.; Dipeolu, M. A.	Antimicrobials in animal production: usage and practices among livestock farmers in Oyo and Kaduna States of Nigeria	2016	Nigeria	AFRO	Farmers	Many different species including chicken, sheep and goat, turkey, pigs and cattle	Mixed methods	interviews, questionnaires and focus group discussions	454 farmers
Ozdikmenli Tepeli, S.	A Survey of knowledge, attitude, and practices surrounding antimicrobial use by family dairy farmers to mastitis control	2023	Turkiye	EURO	Farmers	Dairy	Mixed methods	First, qualitative interviews were conducted to determine the range of possible responses to family dairy farmers’ KAPs regarding antibiotics and mastitis, semi-structured with open-ended questions survey form was used during the interview	455 dairy farmers
Patnaik, Neela Madhav; Gupta, Jancy; Meena, B. S.	Field level study to understand dimensions of antimicrobial use in dairy farms of Punjab	2020	India	SEARO	Farmers	Dairy	Mixed methods	Survey, focus groups, and interviews	180 farmers
Tasmim, S. T.; Hasan, M. M.; Talukder, S.; Mandal, A. K.; Parvin, M. S.; Ali, M. Y.; Ehsan, M. A.; Islam, M. T.	Sociodemographic determinants of use and misuse of antibiotics in commercial poultry farms in Bangladesh	2023	Bangladesh	SEARO	Poultry farmers	Poultry	Mixed methods	Qualitative survey, some quantitaive analysis	140 farmers in Bangladesh
Tran Thi Kim Chi, Tran Thi Kim Chi; Clausen, J. H.; Phan Thi Van, Phan Thi Van; Tersbol, B.; Dalsgaard, A.	Use practices of antimicrobials and other compounds by shrimp and fish farmers in Northern Vietnam	2017	Vietnam	WPRO	Farmers	Aquaculture farms (including intensive marine cage culture, on-land brackish water earthen ponds, and whiteleg shrimp earthen ponds)	Mixed methods	Farmer questionnaire, interviews and observational survey	60 whiteleg shrimp farmers (Litopenaeus vannamei) and 25 fish farmers
Truong, D. B.; Doan, H. P.; Doan Tran, V. K.; Nguyen, V. C.; Bach, T. K.; Rueanghiran, C.; Binot, A.; Goutard, F. L.; Thwaites, G.; Carrique-Mas, J.; Rushton, J.	Assessment of Drivers of Antimicrobial Usage in Poultry Farms in the Mekong Delta of Vietnam: A Combined Participatory Epidemiology and Q-Sorting Approach	2019	Vietnam	WPRO	Farmers	Chicken, meat duck, and free-grazing duck farms.	Mixed methods	Participatory Epidemiology (PE), Semi-structured Collective Interviews (CIs), Q-sorting Interviews.	28 farmers
Turkson, P. K.	Use of drugs and antibiotics in poultry production in Ghana	2008	Ghana	AFRO	Poultry farmers	Poultry	Mixed methods	cross-sectional survey, questionnaire	483 poultry farmers

## Sheet: Qualitative
1. Authors	2. Title	3. Published Year	6. Country of study	WHO Region	1. Group	2. Type of farm	1. Study type	2. Study Design	3. Sample Size
Adam, C. J. M.; Fortané, N.; Ducrot, C.; Paul, M. C.	Transition Pathways Toward the Prudent Use of Antimicrobials: The Case of Free-Range Broiler Farmers in France	2020	France	EURO	Farmers	Poultry (primary and secondary)	Qualitative	Semi-structured interviews	12 farmers
Bradford, H.; McKernan, C.; Elliott, C.; Dean, M.	Factors influencing pig farmers' perceptions and attitudes towards antimicrobial use and resistance	2022	Northern Ireland and England	EURO	Farmer	pig	Qualitative	semi-structured interviews	15 (9 independent farmers, 6 vertically integrated)
Cobo-Angel, C.; LeBlanc, S. J.; Roche, S. M.; Ritter, C.	A Focus Group Study of Canadian Dairy Farmers' Attitudes and Social Referents on Antimicrobial Use and Antimicrobial Resistance	2021	Canada	AMRO	Farmer	Dairy	Qualitative	Focus groups	42 (seven focus groups)
Dankar, I.; Hassan, H.; Serhan, M.	Knowledge, attitudes, and perceptions of dairy farmers regarding antibiotic use: Lessons from a developing country	2022	Lebanon	EMRO	Dairy farm owners and farmers	Dairy	Qualitative	Semi-structured interviews	18
de Jong, E.; van der Velden, I.; Smid, A. C.; Ida, J. A.; Reyher, K. K.; Kelton, D. F.; Barkema, H. W. - potentially cut	Dairy farmers' considerations for antimicrobial treatment of clinical mastitis in British Columbia and Alberta, Canada	2024	Canada	AMRO	Farmer	Dairy	Qualitative	Semi-structured interviews	15
Ekakoro, J. E.; Caldwell, M.; Strand, E. B.; Okafor, C. C.	Drivers, alternatives, knowledge, and perceptions towards antimicrobial use among Tennessee beef cattle producers: a qualitative study	2019	USA	AMRO	Farmer	Beef Cattle	qualitative	focus groups	5 focus groups (39 beef producers)
Fischer, K.; Sj√∂str√∂m, K.; Stiernstr√∂m, A.; Emanuelson, U.	Dairy farmers' perspectives on antibiotic use: A qualitative study	2019	Sweden	EURO	Farmers	Dairy	Qualitative	semi-structured interview	7 farms
Hibbard, R.; Chapot, L.; Yusuf, H.; Ariyanto, K. B.; Maulana, K. Y.; Febriyani, W.; Cameron, A.; Vergne, T.; Faverjon, C.; Paul, M. C.	"It's a habit. They've been doing it for decades and they feel good and safe.": A qualitative study of barriers and opportunities to changing antimicrobial use in the Indonesian poultry sector	2023	Indonesia	WPRO	Farmer	Poultry	Qualitative	Semi-structured interviews	35 (12 farmers, 4 managers)
Huey, S.; Kavanagh, M.; Regan, A.; Dean, M.; McKernan, C.; McCoy, F.; Ryan, E. G.; Caballero-Villalobos, J.; McAloon, C. I.	Engaging with selective dry cow therapy: understanding the barriers and facilitators perceived by Irish farmers	2021	Ireland	EURO	Farmer	Dairy	Qualitative	telephone interviews	19
Ida, J. A.; Wilson, W. M.; Nydam, D. V.; Gerlach, S. C.; Kastelic, J. P.; Russell, E. R.; McCubbin, K. D.; Adams, C. L.; Barkema, H. W.	Contextualized understandings of dairy farmers' perspectives on antimicrobial use and regulation in Alberta, Canada	2023	Canada	AMRO	Farmer	Dairy	Qualitative	participant observation, direct observation, and openended interviews	25 (interviews)
Jannah, N.; Fahrunnisa,; Paramitadevi, Y. V.; Vibowo, H.; Kurniawan, F. A.; Komarudin, N. A.; Hidayat, A.	Antibiotic Utilization and Its Implications Among Ruminant Farmers and Stakeholders in Sumbawa Regency, Indonesia	2024	Indonesia	WPRO	Farmer	Ruminant	Qualitative	The study utilized nine key informant interviews, sixteen in-depth interviews, a single focus group discussion, and onfarm observations using semistructured formats and thematic analysis to identify and explore themes
K. Landfried L; K. Barnidge E; Pithua, P.; D. Lewis R; A. Jacoby J; C. King C; R. Baskin C	Antibiotic Use on Goat Farms: An Investigation of Knowledge, Attitudes, and Behaviors of Missouri Goat Farmers	2018	USA	AMRO	Farmer	Goat	Qualitative	open-ended telephone interviews	12
Khan, X.; Lim, R. H. M.; Rymer, C.; Ray, P.	Fijian Farmers' Attitude and Knowledge Towards Antimicrobial Use and Antimicrobial Resistance in Livestock Production Systems-A Qualitative Study	2022	Fiji	WPRO	Farmer	Livestock	Qualitative	Face-to-face semi-structured qualitative interviews	19
Lekagul, A.; Tangcharoensathien, V.; Liverani, M.; Mills, A.; Rushton, J.; Yeung, S.	Understanding antibiotic use for pig farming in Thailand: a qualitative study - - Accidentally moved to full text review	2021	Thailand	SEARO	Farmer	Pig	Qualitative	in-depth interviews	13 pig farmers
Lim, J. M.; Duong, M. C.; Hsu, L. Y.; Tam, C. C.	Determinants influencing antibiotic use in Singapore's small-scale aquaculture sectors: A qualitative study	2020	Singapore	WPRO	Farmer	Aquaculture	Qualitative	interviews	15
Masud, Abdullah Al; Rousham, Emily Kate; Islam, Mohammad Aminul; Alam, Mahbub-Ul; Rahman, Mahbubur; Mamun, Abdullah Al; Sarker, Supta; Asaduzzaman, Muhammad; Unicomb, Leanne	Drivers of antibiotic use in poultry production in Bangladesh: Dependencies and dynamics of a patron-client relationship	2020	Bangladesh	SEARO	Farmers	Poultry (Commercial broiler)	Qualitative	Interviews	purposefully selected commercial poultry farmers (n = 10), poultry dealers (n = 5)
Pate, L. A.; Milne, C. E.; McMorran, R.; Roberts, D. J.; Macrae, A. I.	Factors influencing Scottish dairy farmers' antibiotic use	2023	UK	EURO	15 Scottish dairy farmers	Dairy	Qualitative	Semi structure interviews	15 Scottish dairy farmers
Skjølstrup, N. K.; Lastein, D. B.; Jensen, C. S.; Vaarst, M.	The antimicrobial landscape as outlined by Danish dairy farmers	2021	Denmark	EURO	15 Danish dairy farmers	Dairy	Qualitative	semi-structured interviews	15
Swinkels, J. M.; Hilkens, A.; Zoche-Golob, V.; Krömker, V.; Buddiger, M.; Jansen, J.; Lam, T. J.	Social influences on the duration of antibiotic treatment of clinical mastitis in dairy cows	2015	Netherlands and Germany	EURO	Dairy farmers	Dairy	Qualitative	semi-structured interviews	38 farmers
Thongyuan, S.; Tansakul, N.	Antimicrobial use on pig farms in Thailand: Farmer perceptions of use and resistance	2024	Thailand	SEARO	Pig farm owners	Pig	Qualitative	semi-structure interviews	20 pig farm owners (age range 30–74 years; 11 females and 9 males) participated in the interviews. A

## Sheet: Quantitative
1. Authors	2. Title	3. Published Year	6. Country of study	WHO Region	1. Group	2. Type of farm	1. Study type	2. Study Design	3. Sample Size
Adam, C. J. M.; Fortané, N.; Coviglio, A.; Delesalle, L.; Ducrot, C.; Paul, M. C.	Epidemiological assessment of the factors associated with antimicrobial use in French free-range broilers	2019	France	EURO	Farmers	Poultry (Free-range broiler)	Quantitative	Questionnaires (Closed responses), Case-control study	260 flocks (52 cases, 208 controls)
Aniume, Tobenna; Khanal, Aditya; Browning Jr, Richard; Leite-Browning, Maria Lenira; Kilonzo-Nthenge, Agnes - Some of the data extracted I cannot find in the paper, re-extracted key influences	Influences of management practices, information sources, and awareness on use of antibiotics among small-scale goat and sheep farmers	2023	United States (Tennessee & Georgia)	AMRO	Farmers	Small-scale goat and sheep farms	Quantitative (structured survey)	structured survey questionnaire	155 producers
Backhans, A.; Sjölund, M.; Lindberg, A.; Emanuelson, U.	Antimicrobial use in Swedish farrow-to-finish pig herds is related to farmer characteristics	2016	Sweden	EURO	Farmer	Pig	quantitative	questionnaire (Likert scale)	14
Chowdhury, S.; Fournié, G.; Blake, D.; Henning, J.; Conway, P.; Hoque, M. A.; Ghosh, S.; Parveen, S.; Biswas, P. K.; Akhtar, Z.; Islam, K.; Islam, M. A.; Rashid, M. M.; Pelligand, L.; Khan, Z. H.; Rahman, M.; Tomley, F.; Debnath, N.; Chowdhury, F.	Antibiotic usage practices and its drivers in commercial chicken production in Bangladesh	2022	Bangladesh	SEARO	Farmers	Poultry	Quantitative	structured interviews (with structured questionnaires)	288 (broiler), 288 (layer), 192 (Sonali)
Chowdhury, S.; Rheman, S.; Debnath, N.; Delamare-Deboutteville, J.; Akhtar, Z.; Ghosh, S.; Parveen, S.; Islam, K.; Islam, M. A.; Rashid, M. M.; Khan, Z. H.; Rahman, M.; Chadag, V. M.; Chowdhury, F.	Antibiotics usage practices in aquaculture in Bangladesh and their associated factors	2022	Bangladesh	SEARO	Farmer	Fish	Quantitative	cross-sectional study survey	141
Cobo-Angel, C.; Gohar, B.; LeBlanc, S. J.	Values and Risk Perception Shape Canadian Dairy Farmers' Attitudes toward Prudent Use of Antimicrobials	2022	Canada	AMRO	Farmer	Dairy	Quantitative	cross-sectional survey, questionnaire	299
Coyne, L.; Patrick, I.; Arief, R.; Benigno, C.; Kalpravidh, W.; McGrane, J.; Schoonman, L.; Sukarno, A. H.; Rushton, J.	The Costs, Benefits and Human Behaviours for Antimicrobial Use in Small Commercial Broiler Chicken Systems in Indonesia	2020	Indonesia	WPRO	commercial broiler systems (Farm owner and farm managers)	Poultry (Broiler)	Quantitative	structured questionnaire
Doidge, C.; Lima, E.; Lovatt, F.; Hudson, C.; Kaler, J.	From the other perspective: Behavioural factors associated with UK sheep farmers' attitudes towards antibiotic use and antibiotic resistance	2021	UK	EURO	Farmer	Sheep	Quantitative	Flock health survey	461
Doyle, E.; Heller, J.; Norris, J. M.	Factors influencing dairy cattle farmer use of antimicrobials on farms in New South Wales, Australia	2022	Australia	WPRO	Farmer	Dairy/Cattle	Quantitative	cross-sectional survey	126
Farhan, Muhammad; Awan, Namra; Kanwal, Amina; Sharif, Faiza; Hayyat, Muhammad Umar; Shahzad, Laila; Ghafoor, Gul Zareen	Dairy farmers‚Äô levels of awareness of antibiotic use in livestock farming in Pakistan	2024	Pakistan (Lahore)	SEARO	Farmers	Small-holder dairy farms in urban & suburban Lahore, with >15 animals	Quantitative: structured interview survey	Survey	285 farmers invited; 270 completed interviews (94.7%)
Geta, K.; Kibret, M.	Knowledge, attitudes and practices of animal farm owners/workers on antibiotic use and resistance in Amhara region, north western Ethiopia	2021	Ethiopia	AFRO	Farmer	poultry=26, beef cattle=11 and dairy farms=54	Quantitative	structured questionnaire	91
Hassan, M. M.; Kalam, M. A.; Alim, M. A.; Shano, S.; Nayem, M. R. K.; Badsha, M. R.; Al Mamun, M. A.; Hoque, A.; Tanzin, A. Z.; Nath, C.; Khanom, H.; Khan, S. A.; Islam, M. M.; Uddin, M. B.; Islam, A.	Knowledge, Attitude, and Practices on Antimicrobial Use and Antimicrobial Resistance among Commercial Poultry Farmers in Bangladesh	2021	Bangladesh	SEARO	Farmer	Poultry (broiler and layer)	Quantitative	pre-structured questionnaire	420
Hirwa, E. M.; Mujawamariya, G.; Shimelash, N.; Shyaka, A.	Evaluation of cattle farmers' knowledge, attitudes, and practices regarding antimicrobial use and antimicrobial resistance in Rwanda	2024	Rwanda	AFRO	Farmer	Cattle	Quantitative	cross-sectional, structured questionnaire	441
Isomura, Ren; Matsuda, Mari; Sugiura, Katsuaki	Analyzing pig farmers' and veterinarians' perceptions and intentions to reduce antimicrobial usage in Japan	2017	Japan	WPRO	Pig farmers	Pig production farms	Quantitative	Cross-sectional survey	pig farmers (n=105)
Jones, P. J.; Marier, E. A.; Tranter, R. B.; Wu, G.; Watson, E.; Teale, C. J.	Factors affecting dairy farmers' attitudes towards antimicrobial medicine usage in cattle in England and Wales	2015	England and Wales	EURO	Farmer	Dairy	Quantitative	postal survey	71
Kemp, Steven A.; Pinchbeck, Gina L.; Fevre, Eric M.; Williams, Nicola J.	A cross-sectional survey of the knowledge, attitudes, and practices of antimicrobial users and providers in an area of high-density livestock-human population in Western Kenya	2021	Kenya	AFRO	Farmers	Mixed crop–livestock smallholder farms	Quantitative	standard questionnaire as a framework for structured interviews	70 farmers
Kigozi, M. M.; Higenyi, J.	Evaluation of farmer's knowledge and application of guidelines on use of veterinary antibiotics in layer poultry production in Mukono district, central Uganda	2017	Uganda	AFRO	Farmers	Poultry (layer)	Quantitative	Cross-sectional survey	49 poultry farmers,
Kisoo, L.; Muloi, D. M.; Oguta, W.; Ronoh, D.; Kirwa, L.; Akoko, J.; F√®vre, E. M.; Moodley, A.; Wambua, L.	Practices and drivers for antibiotic use in cattle production systems in Kenya	2023	Kenya	AFRO	Farmer	Cattle	Quantitative	cross sectional, Standardized questionnaires	165 farms
Nohrborg, S.; Dione, M. M.; Winfred, A. C.; Okello, L.; Wieland, B.; Magnusson, U.	Geographic and Socioeconomic Influence on Knowledge and Practices Related to Antimicrobial Resistance among Smallholder Pig Farmers in Uganda	2022	Uganda	AFRO	Farmers	Pig	Quantitative	cross-sectional observational study, questionnaire	463 farms left in the dataset, 229 in Lira and 234 in Mukono
Nohrborg, S.; Nguyen-Thi, T.; Xuan, H. N.; Lindahl, J.; Boqvist, S.; J√§rhult, J. D.; Magnusson, U. - DOUBLE CHECK RESULTS?	Understanding Vietnamese chicken farmers' knowledge and practices related to antimicrobial resistance using an item response theory approach	2024	Vietnam	WPRO	Farmers	Chicken farmers	Quantitative	interviewed with structured questionnaire	305 farms
Nuangmek, A.; Rojanasthien, S.; Patchanee, P.; Yano, T.; Yamsakul, P.; Chotinun, S.; Tadee, P.	Knowledge, attitudes and practices toward antimicrobial usage: a cross-sectional study of layer and pig farm owners/managers in Chiang Mai, Lamphun, and Chonburi provinces, Thailand, May 2014 to February 2016	2018	Thailand	SEARO	Layer and pig farm owners/managers	Poultry (layers) and pig farms	Quantitative	cross-sectional survey study, self-administered quesionnaire	251 farmers
Okello, D. M.; Aliro, T.; Odongo, W.; Ndyomugyenyi, E. K.; Owiny, D. O.	Alone or a combination: Ascertaining factors associated with choice of pig health management strategies amongst smallholder farmers in northern Uganda	2022	Uganda	AFRO	Farmers	Pig	Quantitative	Cross-sectional, observational study, structured, researcher-administered questionnaire	256 farmers
Omolo, J. O.; Omani, R.; Caudell, M. A.; Kimani, T.; Kiambi, S.; Fasina, F. O.	Knowledge, Attitudes, Practices on Antimicrobial Use in Animals Among Livestock Sector Stakeholders in Kenya	2024	Kenya	AFRO	Farmers	All livestock	Quantitative	cross sectional survey	381 livestock farmers
Oyebanji, B. O.; Oyebisi, M. O.	Use of antibiotics and knowledge of antibiotics resistance by selected farmers in Oyo town, Nigeria	2017	Nigeria	AFRO	Farmers	Cattle, Fish, Poultry	Quantitative	stuctured questionnaire	150 farmers
Pham-Duc, P.; Cook, M. A.; Cong-Hong, H.; Nguyen-Thuy, H.; Padungtod, P.; Nguyen-Thi, H.; Dang-Xuan, S.	Knowledge, attitudes and practices of livestock and aquaculture producers regarding antimicrobial use and resistance in Vietnam	2019	Vietnam	WPRO	Farmers	Pig, poulty and aquaculture	Quantitative	KAP questionnaire	A total of 392 small- and medium-scale producers specialized in pig, poultry and aquaculture production participated in the study.
Rahman, Md Sahidur; Ape, Tishita; Islam, Md; Chowdhury, Sharmin	Perception of dairy farmers regarding antibiotic use and antimicrobial resistance in Bangladesh	2021	Bangladesh	SEARO	Farmers and farm attendents	Dairy	Quantitative	well-structured and pre-prepared Questionnaire	101 dairy farmers in Chattogram, Bangladesh
Ratanapob, N.; Saengtienchai, A.; Rukkwamsuk, T.	Knowledge, Attitude, and Practice of Thai Dairy Farmers on the Use of Antibiotics	2024	Thailand	SEARO	89 Thai dairy farmers	Dairy	Quantitative	structured questionnaire	89 farmers
Sadiq, M. B.; Syed-Hussain, S. S.; Ramanoon, S. Z.; Saharee, A. A.; Ahmad, N. I.; Mohd Zin, N.; Khalid, S. F.; Naseeha, D. S.; Syahirah, A. A.; Mansor, R.	Knowledge, attitude and perception regarding antimicrobial resistance and usage among ruminant farmers in Selangor, Malaysia	2018	Malaysia	WPRO	ruminant farmers	mixed ruminant farmers (MRF) and single ruminant farmers (SRF). The former consisted of farmers engaged in the production of mixed ruminant species (small and large ruminants), whereas the SRF are involved either in small (goats and sheep) or large ruminants (cattle and buffaloes) production.	Quantitative	Cross-sectional survey, structured questionnaire	84 farmers
Sawadogo, A.; Kagambèga, A.; Moodley, A.; Ouedraogo, A. A.; Barro, N.; Dione, M	Knowledge, Attitudes, and Practices Related to Antibiotic Use and Antibiotic Resistance among Poultry Farmers in Urban and Peri-Urban Areas of Ouagadougou, Burkina Faso	2023	Burkina Faso	AFRO	Poultry farmers	Poultry	Quantitative	cross-sectional survey, questionnaire	216 poultry farms
Schneider, S.; Salm, F.; Vincze, S.; Moeser, A.; Petruschke, I.; Schmücker, K.; Ludwig, N.; Hanke, R.; Schröder, C.; Gropmann, A.; Behnke, M.; Lübke-Becker, A.; Wieler, L. H.; Hagel, S.; Pletz, M. W.; Gensichen, J.; Gastmeier, P.	Perceptions and attitudes regarding antibiotic resistance in Germany: a cross-sectoral survey amongst physicians, veterinarians, farmers and the general public	2018	Germany	EURO	Pig farmers	Pig	Quantitative	cross-sectional survey	215 pig farmers
Si, Rui-shi; Yao, Yu-meng; Liu, Ming-yue	Effectiveness of information acquisition via the internet in standardizing the use of antimicrobials by hog farmers: insights from China	2023	China	WPRO	Farmers	Hog/pig	Quantitative	Survey	675 hog farmers
Ström, G.; Boqvist, S.; Albihn, A.; Fernström, L. L.; Andersson Djurfeldt, A.; Sokerya, S.; Sothyra, T.; Magnusson, U.	Antimicrobials in small-scale urban pig farming in a lower middle-income country - arbitrary use and high resistance levels	2018	Cambodia	WPRO	Pig farmers	Pig	Quantitative	Structured survey	91 farms
van Asseldonk, M.; de Lauwere, C.; Bonestroo, J.; Bondt, N.; Bergevoet, R.	Antibiotics use versus profitability on sow farms in the Netherlands	2020	Netherlands	EURO	Sow farmers	Pig	Quantitative	cross-sectional survey.	79 sow farms
Vasquez, A. K.; Foditsch, C.; Dulièpre, S. C.; Siler, J. D.; Just, D. R.; Warnick, L. D.; Nydam, D. V.; Sok, J.	Understanding the effect of producers' attitudes, perceived norms, and perceived behavioral control on intentions to use antimicrobials prudently on New York dairy farms	2019	United States (New York)	AMRO	Dairy farmers	Dairy	Quantitative	Cross-sectional survey	Not explicitly stated for respondents, but 4,970 surveys were mailed.
Zwald, A. G.; Ruegg, P. L.; Kaneene, J. B.; Warnick, L. D.; Wells, S. J.; Fossler, C.; Halbert, L. W.	Management practices and reported antimicrobial usage on conventional and organic dairy farms	2004	United States	AMRO	Farm workers	Dairy (both conventional and organic)	Quantitative (structured questionnaire survey)	Cross-sectional survey	131 dairy farms in total (99 conventional, 32 organic)
